# Supplementary material for: Barriers and facilitators to mood and confidence in pregnancy and early parenthood during COVID-19 in the UK: mixed-methods synthesis survey
Source: BJPsych Open. 2021 Jun 1;7(4):e107. doi: 10.1192/bjo.2021.925 (PMC8167260; doi:10.1192/bjo.2021.925)
Supplement: Supplementary file 1 [file S205647242100925Xsup001.zip]

Archive with 7 entries (7 files):
- Supplement_7._Loss_of_childcare.docx
- Supplement_6._Data_synthesis.docx
- Supplement_5._Qualitative_male_only.docx
- Supplement_4._Counts_for_themes.docx
- Supplement_3._Model_summaries.docx
- Supplement_2._Quantitative_method.docx
- Supplement_1._COVID-19_pregnancy_and_new_parent_survey.docx
